# Supplementary material for: Egg capsule mineralization via vaterite transportation in the invasive apple snail Pomacea canaliculata
Source: Mol Biol Evol. 2026 Jul 7;43(7):msag164. doi: 10.1093/molbev/msag164 (PMC13394694; doi:10.1093/molbev/msag164)
Supplement: msag164_Supplementary_Data [file msag164_supplementary_data.zip]

Archive with 5 entries (5 files):
- Supplementary file 1-idenfied capsule proteins.xlsx
- Supplementary file 2-protein sequences.txt
- Supplementary file 3-gene expression of CBPs.xlsx
- Supplementary file 4-P. canaliculata protein database.fa
- Supplemetary Information-clean version R2.docx
