# Supplementary material for: Egg capsule mineralization via vaterite transportation in the invasive apple snail Pomacea canaliculata
Source: Mol Biol Evol. 2026 Jul 7;43(7):msag164. doi: 10.1093/molbev/msag164 (PMC13394694; doi:10.1093/molbev/msag164)
Supplement: msag164_Supplementary_Data [file msag164_supplementary_data.zip › Supplementary file 1-idenfied capsule proteins.xlsx]

## Sheet: Capsule proteins
Accession	Description	Score	Coverage	# Unique Peptides	# PSMs	calc. pI
XP_025096593.1	uncharacterized protein LOC112565383 [Pomacea canaliculata]	338.02	30.58	11	89	8.38
XP_025107249.1	LOW QUALITY PROTEIN: uncharacterized protein LOC112571995 [Pomacea canaliculata]	179.14	61.5	15	45	5.39
XP_025107252.1	uncharacterized protein LOC112571997 [Pomacea canaliculata]	140.71	59.8	16	38	6.35
XP_025107248.1	uncharacterized protein LOC112571994 [Pomacea canaliculata]	128.72	56.65	14	34	7.99
XP_025107247.1	uncharacterized protein LOC112571993 [Pomacea canaliculata]	119.41	53.33	18	34	5.41
XP_025107250.1	uncharacterized protein LOC112571996 [Pomacea canaliculata]	92.9	61.81	18	31	7.18
XP_025102048.1	putative calcium-binding protein CML23 isoform X1 [Pomacea canaliculata]	71.07	29.68	6	30	4.63
XP_025078500.1	chorion peroxidase-like [Pomacea canaliculata]	60.81	26.48	13	18	8
XP_025113984.1	uncharacterized protein LOC112576009 [Pomacea canaliculata]	50.77	16.09	11	16	5.62
XP_025076144.1	beta-1,3-glucan-binding protein-like [Pomacea canaliculata]	50.17	38.39	11	17	6.98
XP_025086974.1	CD109 antigen-like [Pomacea canaliculata]	45.73	31.22	10	15	9.01
XP_025102052.1	calbindin-like [Pomacea canaliculata]	36.8205	18.83	1	16	5.21143
XP_025086700.1	LOW QUALITY PROTEIN: iduronate 2-sulfatase-like [Pomacea canaliculata]	32.9842	22.86	10	12	6.26514
XP_025077987.1	LOW QUALITY PROTEIN: putative amine oxidase [copper-containing] [Pomacea canaliculata]	29.63	14.47	7	10	7.33
XP_025093782.1	chitotriosidase-1-like [Pomacea canaliculata]	29.11	24.35	8	9	4.98
XP_025102037.1	uncharacterized protein LOC112568773 isoform X2 [Pomacea canaliculata]	27.97	14.07	8	9	5.57
XP_025102049.1	insoluble matrix shell protein 5-like isoform X2 [Pomacea canaliculata]	25.19	27.74	5	10	5.21
XP_025080028.1	leukocyte elastase inhibitor-like [Pomacea canaliculata]	24.72	23.74	6	10	4.7
XP_025110288.1	uncharacterized protein LOC112573855 [Pomacea canaliculata]	24.65	23.93	8	9	8.09
XP_025083643.1	uncharacterized protein LOC112557805 [Pomacea canaliculata]	23.8251	19.3	2	7	7.84033
XP_025092182.1	uncharacterized protein LOC112562845 [Pomacea canaliculata]	19.9809	23.4	4	7	6.21436
XP_025099429.1	low affinity immunoglobulin epsilon Fc receptor-like [Pomacea canaliculata]	19.5	27.63	4	6	4.5
XP_025089844.1	uncharacterized protein LOC112561513 [Pomacea canaliculata]	17.45	23.14	4	5	5.85
XP_025095237.1	uncharacterized protein LOC112564562 [Pomacea canaliculata]	15.7066	18.82	2	6	7.41553
XP_025092537.1	uncharacterized protein LOC112563051 [Pomacea canaliculata]	15.09	36.14	5	5	4.94
XP_025099050.1	uncharacterized protein LOC112566859 isoform X2 [Pomacea canaliculata]	14.9122	16.61	3	4	6.31592
XP_025094953.1	uncharacterized protein LOC112564393 [Pomacea canaliculata]	14.7103	15.05	2	4	6.99072
XP_025113623.1	uncharacterized protein LOC112575811 [Pomacea canaliculata]	14.7	7.49	5	5	5.26
XP_025088681.1	uncharacterized protein LOC112560830 [Pomacea canaliculata]	14.6097	16.31	2	4	7.60596
XP_025114066.1	uncharacterized protein LOC112576057 [Pomacea canaliculata]	13.8496	7.08	4	5	5.33838
XP_025103624.1	multiple coagulation factor deficiency protein 2-like isoform X3 [Pomacea canaliculata]	13.4542	18.28	2	3	4.83057
XP_025105753.1	probable calcium-binding protein CML27 [Pomacea canaliculata]	13.44	27.61	3	4	4.6
XP_025115871.1	LOW QUALITY PROTEIN: probable chitinase 10 [Pomacea canaliculata]	13.1025	3.11	5	6	6.62451
XP_025082580.1	uncharacterized protein LOC112557140 [Pomacea canaliculata]	13.069	6.24	1	6	6.55127
XP_025113591.1	uncharacterized protein LOC112575783 [Pomacea canaliculata]	12.92	16.67	3	4	5.85
XP_025089270.1	epididymal secretory glutathione peroxidase-like [Pomacea canaliculata]	12.75	13.55	3	4	6.44
XP_025104814.1	uncharacterized protein LOC112570538 [Pomacea canaliculata]	12.7078	15.2	5	5	5.31299
XP_025113617.1	uncharacterized protein LOC112575805 isoform X1 [Pomacea canaliculata]	12.49	4.71	4	5	5.19
XP_025097015.1	uncharacterized protein LOC112565649 [Pomacea canaliculata]	11.91	7.38	3	4	6.89
XP_025097079.1	probable calcium-binding mitochondrial carrier CBG00135 [Pomacea canaliculata]	11.8256	25	1	3	4.76709
XP_025079751.1	uncharacterized protein LOC112555532 [Pomacea canaliculata]	11.8233	8.22	3	6	7.1958
XP_025099453.1	temptin-like [Pomacea canaliculata]	11.52	22.06	3	4	5.87
XP_025079681.1	uncharacterized protein LOC112555468 isoform X4 [Pomacea canaliculata]	11.43	11.65	2	3	4.55
XP_025113971.1	uncharacterized protein LOC112575996 isoform X2 [Pomacea canaliculata]	11.3	14.02	2	3	6.07
XP_025096704.1	uncharacterized protein LOC112565449 [Pomacea canaliculata]	11.24	4.09	2	3	9.03
XP_025077193.1	expansin-like protein 5 [Pomacea canaliculata]	11.2209	15.48	1	2	6.04932
XP_025092570.1	uncharacterized protein LOC112563069 [Pomacea canaliculata]	11.2	18.27	3	3	6.34
XP_025114998.1	uncharacterized protein LOC112576618 [Pomacea canaliculata]	11.04	9.12	2	3	6.15
XP_025094047.1	uncharacterized protein LOC112563858 [Pomacea canaliculata]	10.48	5.28	4	4	7.65
XP_025086596.1	iduronate 2-sulfatase-like [Pomacea canaliculata]	10.0816	10.77	3	4	6.04932
XP_025084443.1	LOW QUALITY PROTEIN: uncharacterized protein LOC112558290 [Pomacea canaliculata]	9.9951	5.11	1	3	5.43994
XP_025089334.1	brevican core protein-like [Pomacea canaliculata]	8.36	13	2	3	4.74
XP_025076859.1	uncharacterized protein LOC112553689 [Pomacea canaliculata]	8.29	17.89	2	3	5.12
XP_025109773.1	acetylcholinesterase-like [Pomacea canaliculata]	7.8	13.47	3	4	5.74
XP_025102925.1	uncharacterized protein LOC112569351 isoform X1 [Pomacea canaliculata]	7.77	22.46	3	4	5.06
XP_025085783.1	N-acetylglucosamine-6-sulfatase-like isoform X3 [Pomacea canaliculata]	7.06	6.73	3	3	6.24
XP_025093084.1	uncharacterized protein LOC112563360 isoform X2 [Pomacea canaliculata]	6.67	8.57	3	4	5.02
XP_025113972.1	uncharacterized protein LOC112575997 [Pomacea canaliculata]	4.97685	17.02	2	2	5.49072
XP_025097413.1	uncharacterized protein LOC112565819 [Pomacea canaliculata]	3.94	2.59	2	2	6.8
