# Supplementary material for: Egg capsule mineralization via vaterite transportation in the invasive apple snail Pomacea canaliculata
Source: Mol Biol Evol. 2026 Jul 7;43(7):msag164. doi: 10.1093/molbev/msag164 (PMC13394694; doi:10.1093/molbev/msag164)
Supplement: msag164_Supplementary_Data [file msag164_supplementary_data.zip › Supplementary file 3-gene expression of CBPs.xlsx]

## Sheet: Sheet1
Species	Gene Name	Adductor Muscle-1	Adductor Muscle-2	Adductor Muscle-3	Digestive Gland	Foot	Gill	Gonad-1	Gonad-2	Gonad-3	Labial Palp	Mantle-1	Mantle-2	Mantle-3	Siphon
Ruditapes philippinarum	XP_060584790.1	0	0.54	0.39	1094.03	1.63	0.45	15.38	1.24	13.37	32.6	0	0	0	0.63
Species	Gene Name	Female Gonad-1	Female Gonad-2	Foot-1	Foot-2	Gill-1	Gill-2	Heart-1	Heart-2	Kidney-1	Kidney-2	Male Gonad-2	Mantle-1	Mantle-2
Haliotis rufescens	XP_046338529.2	0.05	0.05	0	0	179.55	221.06	0.13	0.49	3.43	6.43	0	0	0.06
	XP_046370365.2	308.44	863.7	2.87	4.55	9.23	2.61	11.84	12.74	2482.98	1089.52	89	6.79	5.31
	XP_048244945.1	0	0.02	0	0	0	0	0.77	0.48	0.1	0.06	0	0	0
Species	Gene Name	Adductor Muscle	Digestive	Gill	Gonad-1	Gonad-2	Gonad-3	Mantle-1	Mantle-2	Mantle-3
Crassostrea virginica	XP_022328512.1	0	0	0	0.04	2.38	1.88	0	0.03	0
Species	Gene Name	Adductor Muscle-1	Adductor Muscle-2	Foot	Gill-1	Gill-2	Gill-Three Year Old-1	Gonad-2	Gonad-Three Year Old-1	Gonad-Three Year Old-2	Mantle-1	Mantle-2	Mantle-1	Mantle-2	Mantle-3
Pinctada fucata	v3_scaf_008.g22018.t1	0	0	0.6	0.34	0.37	0.17	0.4	0.63	0.81	0	0.15	0.14	1.36	0.46
	v3_scaf_008.g22832.t1	0	0	0	0	0.16	0	0	1.03	0.97	0	0.16	0.04	0.21	0.19
	v3_scaf_009.g25109.t1	1.18	0.94	0.04	461.45	380.43	465.68	0	0.92	1.23	0.13	0.7	5.49	0.07	39.24
Species	Gene Name	Captacula	Gonad	Mantle
Pictodentalium vernedei	Pve_chr04g02059.1	0	0.13	78.79
	Pve_chr04g02061.1	0.35	0	0.9
